# Supplementary material for: Campylobacter californiensis sp. nov., isolated from cattle and feral swine
Source: Int J Syst Evol Microbiol. 2024 Oct 7;74(10):006524. doi: 10.1099/ijsem.0.006524 (PMC11457942; doi:10.1099/ijsem.0.006524)
Supplement: Uncited Supplementary Material 2. [file ijsem-74-06524-s002.xlsx]

## Sheet: Core genes
Table S4: Core genes used in the phylogenetic analyses.
Taxon	Strain	GenBank genome accession #	Genome status	accA	accD	acpS	adk	alaS	argS	aroA	aroB	aroC	aroD	aroE	aroG	aroK	asd	aspB	aspS	atpA	atpB	atpC	atpD	atpE	atpG	bcp	birA	cbpA	cdsA	clpB	clpP	cmoA	coaD	coaE	coaX	cosR	cprR	ctpA	ctsW	cysS	dapA	dapB	ddlA	def	dfp	dnaA	dnaE	dnaG	dnaJ
C. anatolicus	LMG 32238T	JAGSSY010000000	Draft	KDE13_02600	KDE13_01350	KDE13_08705	KDE13_04680	KDE13_00365	KDE13_02515	KDE13_04475	KDE13_06170	KDE13_07365	KDE13_01275	KDE13_04195	KDE13_06360	KDE13_02265	KDE13_01140	KDE13_05985	KDE13_04685	KDE13_01455	KDE13_06420	KDE13_01440	KDE13_01445	KDE13_04355	KDE13_01450	KDE13_03915	KDE13_01485	KDE13_06620	KDE13_03225	KDE13_05610	KDE13_03495	KDE13_05875	KDE13_05965	KDE13_07265	KDE13_04125	KDE13_01680	KDE13_06610	KDE13_05605	KDE13_01175	KDE13_05745	KDE13_05725	KDE13_03850	KDE13_05765	KDE13_03505	KDE13_05425	KDE13_07805	KDE13_04520	KDE13_07385	KDE13_04240
C. armoricus	CCUG 73571T	CP053825	Complete	CARM_0264	CARM_0183	CARM_0246	CARM_0713	CARM_1090	CARM_1107	CARM_1219	CARM_0765	CARM_1521	CARM_0201	CARM_0489	CARM_1014	CARM_0539	CARM_0531	CARM_0589	CARM_0714	CARM_0162	CARM_1235	CARM_0165	CARM_0164	CARM_1228	CARM_0163	CARM_1436	CARM_0156	CARM_0854	CARM_1610	CARM_0780	CARM_1507	CARM_0740	CARM_0817	CARM_0023	CARM_0479	CARM_0141	CARM_0856	CARM_0779	CARM_1165	CARM_0695	CARM_0691	CARM_1443	CARM_0699	CARM_1505	CARM_1001	CARM_0001	CARM_0912	CARM_1525	CARM_0490
C. aviculae	LMG 31272T	NXMA00000000	Draft	CQA76_05705	CQA76_06990	CQA76_04800	CQA76_04130	CQA76_08235	CQA76_06415	CQA76_04600	CQA76_00670	CQA76_01435	CQA76_01675	CQA76_03240	CQA76_07885	CQA76_03150	CQA76_00590	CQA76_00715	CQA76_04135	CQA76_05465	CQA76_06300	CQA76_05450	CQA76_05455	CQA76_04430	CQA76_05460	CQA76_02580	CQA76_05495	CQA76_02165	CQA76_06075	CQA76_06120	CQA76_05130	CQA76_02350	CQA76_00735	CQA76_01150	CQA76_03185	CQA76_03000	CQA76_02155	CQA76_06130	CQA76_00565	CQA76_03820	CQA76_03840	CQA76_07435	CQA76_03800	CQA76_05135	CQA76_03925	CQA76_06860	CQA76_07900	CQA76_01455	CQA76_01860
C. avium	LMG 24591T	CP022347	Complete	CAV_1284	CAV_0138	CAV_0352	CAV_1004	CAV_0736	CAV_0345	CAV_0797	CAV_0851	CAV_1636	CAV_0249	CAV_0429	CAV_0529	CAV_0166	CAV_0402	CAV_1054	CAV_1003	CAV_1351	CAV_1144	CAV_1348	CAV_1349	CAV_0788	CAV_1350	CAV_0080	CAV_1357	CAV_0958	CAV_1175	CAV_0628	CAV_0015	CAV_0732	CAV_1049	CAV_1733	CAV_0419	CAV_1256	CAV_0956	CAV_1018	CAV_0747	CAV_0644	CAV_0648	CAV_1565	CAV_0640	CAV_0013	CAV_0939	CAV_0001	CAV_0268	CAV_0142	CAV_0456
C. bilis	NCTC 14611T	WUED01000000	Draft	GRQ01_05760	GRQ01_00490	GRQ01_06310	GRQ01_02760	GRQ01_06725	GRQ01_01425	GRQ01_03195	GRQ01_04865	GRQ01_04455	GRQ01_00725	GRQ01_02250	GRQ01_03065	GRQ01_02165	GRQ01_04260	GRQ01_03710	GRQ01_02765	GRQ01_00595	GRQ01_01305	GRQ01_00580	GRQ01_00585	GRQ01_05185	GRQ01_00590	GRQ01_01635	GRQ01_00625	GRQ01_01180	GRQ01_07185	GRQ01_06710	GRQ01_00235	GRQ01_02530	GRQ01_03690	GRQ01_05370	GRQ01_02200	GRQ01_02020	GRQ01_01190	GRQ01_06700	GRQ01_03535	*****	GRQ01_03515	GRQ01_00210	GRQ01_03555	GRQ01_00240	GRQ01_03465	GRQ01_06175	GRQ01_03075	GRQ01_04435	GRQ01_01050
C. blaseri	LMG 30333T	CP053841	Complete	CBLAS_0276	CBLAS_1513	CBLAS_1349	CBLAS_1269	CBLAS_0583	CBLAS_0417	CBLAS_0535	CBLAS_0765	CBLAS_1823	CBLAS_1494	CBLAS_0309	CBLAS_0738	CBLAS_0342	CBLAS_1472	CBLAS_0993	CBLAS_1268	CBLAS_1528	CBLAS_0733	CBLAS_1525	CBLAS_1526	CBLAS_0530	CBLAS_1527	CBLAS_0197	CBLAS_1534	CBLAS_1110	CBLAS_1703	CBLAS_0965	CBLAS_0133	CBLAS_0659	CBLAS_0988	CBLAS_0085	CBLAS_0320	CBLAS_0244	CBLAS_1112	CBLAS_0964	CBLAS_1474	CBLAS_0869	CBLAS_0866	CBLAS_0184	CBLAS_0872	CBLAS_0134	CBLAS_0757	CBLAS_0001	CBLAS_0383	CBLAS_1819	CBLAS_0495
C. californiensis sp. nov.	LMG 32304T	CP012545	Complete	CCAL_0276	CCAL_0337	CCAL_0742	CCAL_0547	CCAL_1188	CCAL_0287	CCAL_0551	CCAL_0823	CCAL_1803	CCAL_0352	CCAL_0419	CCAL_0975	CCAL_1443	CCAL_0368	CCAL_0896	CCAL_0546	CCAL_0318	CCAL_0982	CCAL_0321	CCAL_0320	CCAL_0496	CCAL_0319	CCAL_0183	CCAL_0312	CCAL_1016	CCAL_1628	CCAL_0867	CCAL_0102	CCAL_0644	CCAL_0900	CCAL_0148	CCAL_0407	CCAL_1491	CCAL_1014	CCAL_0866	CCAL_0373	CCAL_0800	CCAL_0796	CCAL_0173	CCAL_0804	CCAL_0104	CCAL_0780	CCAL_0001	CCAL_0560	CCAL_1799	CCAL_0424
C. canadensis	LMG 24001T	CP035946	Complete	CCANL266_0738	CCANL266_0645	CCANL266_0370	CCANL266_0589	CCANL266_0276	CCANL266_0563	CCANL266_0724	CCANL266_1021	CCANL266_0909	CCANL266_1164	CCANL266_1669	CCANL266_0615	CCANL266_0614	CCANL266_1448	CCANL266_1317	CCANL266_1181	CCANL266_0506	CCANL266_0389	CCANL266_0509	CCANL266_0508	CCANL266_1833	CCANL266_0507	CCANL266_0257	CCANL266_0500	CCANL266_1368	CCANL266_0940	CCANL266_1479	CCANL266_0851	CCANL266_1091	CCANL266_1313	CCANL266_1145	CCANL266_1680	CCANL266_0402	CCANL266_0553	CCANL266_1480	CCANL266_0973	CCANL266_0684	CCANL266_0687	CCANL266_1016	CCANL266_0680	CCANL266_0849	CCANL266_0196	CCANL266_0001	CCANL266_0889	CCANL266_0607	CCANL266_0221
C. coli	ATCC 33559T	CP007183	Complete	YSQ_07660	YSQ_09265	YSQ_01825	YSQ_06110	YSQ_07310	YSQ_03110	YSQ_04745	YSQ_04000	YSQ_00630	YSQ_00345	YSQ_07860	YSQ_05770	YSQ_07950	YSQ_03905	YSQ_05595	YSQ_06105	YSQ_09380	YSQ_02965	YSQ_09365	YSQ_09370	YSQ_04545	YSQ_09375	YSQ_08615	YSQ_09410	YSQ_02775	YSQ_02120	YSQ_07295	YSQ_09155	YSQ_02555	YSQ_05570	YSQ_01255	YSQ_07915	YSQ_08105	YSQ_02785	YSQ_07285	YSQ_03880	YSQ_05390	YSQ_05370	YSQ_08870	YSQ_05410	YSQ_09150	YSQ_05295	YSQ_00005	YSQ_05760	YSQ_00610	YSQ_06305
C. concisus	ATCC 33237T	CP012541	Complete	CCON33237_1568	CCON33237_0472	CCON33237_1142	CCON33237_0554	CCON33237_1238	CCON33237_1491	CCON33237_0509	CCON33237_0902	CCON33237_0019	CCON33237_0520	CCON33237_1544	CCON33237_1026	CCON33237_0370	CCON33237_0845	CCON33237_0913	CCON33237_0555	CCON33237_0453	CCON33237_1035	CCON33237_0456	CCON33237_0455	CCON33237_0488	CCON33237_0454	CCON33237_0275	CCON33237_0447	CCON33237_0784	CCON33237_1364	CCON33237_0972	CCON33237_0183	CCON33237_1306	CCON33237_0917	CCON33237_0109	CCON33237_1556	CCON33237_1528	CCON33237_0786	CCON33237_0973	CCON33237_1071	CCON33237_1062	CCON33237_1066	CCON33237_0265	CCON33237_1058	CCON33237_0185	CCON33237_1204	CCON33237_0001	CCON33237_1406	CCON33237_0023	CCON33237_1541
C. corcagiensis	LMG 27932T	CP053842	Complete	CCORG_0239	CCORG_1391	CCORG_0549	CCORG_0575	CCORG_1168	CCORG_0377	CCORG_0511	CCORG_0937	CCORG_1656	CCORG_0435	CCORG_0262	CCORG_0965	CCORG_0325	CCORG_1385	CCORG_0849	CCORG_0576	CCORG_1406	CCORG_0969	CCORG_1403	CCORG_1404	CCORG_0505	CCORG_1405	CCORG_0142	CCORG_1412	CCORG_0595	CCORG_0172	CCORG_0915	CCORG_0086	CCORG_1032	CCORG_0854	CCORG_0044	CCORG_0273	CCORG_0211	CCORG_0593	CCORG_0916	CCORG_0454	CCORG_0779	CCORG_0775	CCORG_0136	CCORG_0801	CCORG_0087	CCORG_0944	CCORG_0001	CCORG_0358	CCORG_1652	CCORG_0487
C. cuniculorum	LMG 24588T	CP020867	Complete	CCUN_1354	CCUN_1788	CCUN_0554	CCUN_0702	CCUN_0151	CCUN_1505	CCUN_0917	CCUN_0940	CCUN_1397	CCUN_1655	CCUN_0155	CCUN_0870	CCUN_0517	CCUN_1265	CCUN_0907	CCUN_0701	CCUN_0486	CCUN_0392	CCUN_0483	CCUN_0484	CCUN_0909	CCUN_0485	CCUN_1703	CCUN_0492	CCUN_0417	CCUN_0099	CCUN_0319	CCUN_0089	CCUN_0885	CCUN_0901	CCUN_0752	CCUN_0166	CCUN_1625	CCUN_0419	CCUN_0317	CCUN_1274	CCUN_0799	CCUN_0803	CCUN_0833	CCUN_0795	CCUN_0090	CCUN_0815	CCUN_0001	CCUN_1055	CCUN_1401	CCUN_1109
C. curvus	ATCC 35224T	CP053826	Complete	CCVT_0355	CCVT_1489	CCVT_0808	CCVT_0612	CCVT_1253	CCVT_0368	CCVT_0558	CCVT_0931	CCVT_1942	CCVT_1473	CCVT_0498	CCVT_1059	CCVT_0430	CCVT_1444	CCVT_0964	CCVT_0613	CCVT_1509	CCVT_1067	CCVT_1506	CCVT_1507	CCVT_0528	CCVT_1508	CCVT_0227	CCVT_1515	CCVT_1105	CCVT_1684	CCVT_1001	CCVT_0129	CCVT_0724	CCVT_0960	CCVT_0063	CCVT_0486	CCVT_1539	CCVT_1103	CCVT_1002	CCVT_1449	CCVT_0903	CCVT_0899	CCVT_0207	CCVT_0913	CCVT_0131	CCVT_0843	CCVT_0001	CCVT_0569	CCVT_1938	CCVT_0505
C. estrildidarum	LMG 31271T	NXLZ00000000	Draft	CQA69_06060	CQA69_03715	CQA69_05915	CQA69_00270	CQA69_01210	CQA69_00885	CQA69_04545	CQA69_06985	CQA69_02655	CQA69_02900	CQA69_03590	CQA69_06500	CQA69_03500	CQA69_06905	CQA69_07030	CQA69_00265	CQA69_05045	CQA69_01000	CQA69_05030	CQA69_05035	CQA69_04715	CQA69_05040	CQA69_02980	CQA69_05075	CQA69_01780	CQA69_05690	CQA69_01180	CQA69_04745	CQA69_01965	CQA69_07050	CQA69_02335	CQA69_03535	CQA69_03350	CQA69_01770	CQA69_01170	CQA69_06880	CQA69_06720	CQA69_06700	CQA69_07680	CQA69_06740	CQA69_04750	CQA69_06620	CQA69_03840	CQA69_06485	CQA69_02675	CQA69_00410
C. fetus fetus	NCTC 10842T	LS483431	Complete	NCTC10842_01341	NCTC10842_00257	NCTC10842_00921	NCTC10842_01185	NCTC10842_01020	NCTC10842_01411	NCTC10842_01239	NCTC10842_00855	NCTC10842_01717	NCTC10842_01483	NCTC10842_01125	NCTC10842_00636	NCTC10842_01318	NCTC10842_01437	NCTC10842_00897	NCTC10842_01184	NCTC10842_01505	NCTC10842_00774	NCTC10842_01502	NCTC10842_01503	NCTC10842_01269	NCTC10842_01504	NCTC10842_00316	NCTC10842_01511	NCTC10842_00768	NCTC10842_00214	NCTC10842_00942	NCTC10842_01666	NCTC10842_01096	NCTC10842_00892	NCTC10842_01748	NCTC10842_01137	NCTC10842_00248	NCTC10842_00766	NCTC10842_00943	NCTC10842_01448	NCTC10842_00790	NCTC10842_00786	NCTC10842_00303	NCTC10842_00809	NCTC10842_01664	NCTC10842_00755	NCTC10842_00001	NCTC10842_01227	NCTC10842_01721	NCTC10842_01121
C. fetus testudinum	LMG 27499T	CP006833	Complete	CFT03427_1328	CFT03427_0258	CFT03427_0915	CFT03427_1175	CFT03427_1008	CFT03427_1398	CFT03427_1229	CFT03427_0851	CFT03427_1685	CFT03427_1465	CFT03427_1116	CFT03427_0636	CFT03427_1305	CFT03427_1422	CFT03427_0893	CFT03427_1174	CFT03427_1487	CFT03427_0761	CFT03427_1484	CFT03427_1485	CFT03427_1258	CFT03427_1486	CFT03427_0317	CFT03427_1493	CFT03427_0755	CFT03427_0218	CFT03427_0936	CFT03427_1645	CFT03427_1086	CFT03427_0888	CFT03427_1714	CFT03427_1128	CFT03427_0249	CFT03427_0753	CFT03427_0937	CFT03427_1432	CFT03427_0778	CFT03427_0774	CFT03427_0304	CFT03427_0802	CFT03427_1643	CFT03427_0741	CFT03427_0001	CFT03427_1216	CFT03427_1689	CFT03427_1111
C. fetus venerealis	NCTC 10354T	CP043435	Complete	CFVT_1397	CFVT_0252	CFVT_0919	CFVT_1186	CFVT_1022	CFVT_1467	CFVT_1295	CFVT_0855	CFVT_1800	CFVT_1575	CFVT_1127	CFVT_0664	CFVT_1374	CFVT_1532	CFVT_0896	CFVT_1185	CFVT_1597	CFVT_0775	CFVT_1594	CFVT_1595	CFVT_1324	CFVT_1596	CFVT_0311	CFVT_1603	CFVT_0767	CFVT_0210	CFVT_0940	CFVT_1755	CFVT_1098	CFVT_0891	CFVT_1866	CFVT_1139	CFVT_0243	CFVT_0765	CFVT_0941	CFVT_1542	CFVT_0790	CFVT_0786	CFVT_0298	CFVT_0809	CFVT_1753	CFVT_0754	CFVT_0001	CFVT_1281	CFVT_1804	CFVT_1123
C. geochelonis	LMG 29375T	CP053844	Complete	CGEO_1632	CGEO_0382	CGEO_0454	CGEO_1393	CGEO_0624	CGEO_0475	CGEO_0592	CGEO_0881	CGEO_0031	CGEO_0404	CGEO_1610	CGEO_0817	CGEO_1551	CGEO_0431	CGEO_0994	CGEO_1392	CGEO_0364	CGEO_0811	CGEO_0367	CGEO_0366	CGEO_0585	CGEO_0365	CGEO_0249	CGEO_0358	CGEO_1160	CGEO_1847	CGEO_0953	CGEO_0178	CGEO_0713	CGEO_0989	CGEO_0128	CGEO_1599	CGEO_0315	CGEO_1162	CGEO_0952	CGEO_0429	CGEO_1015	CGEO_1019	CGEO_0240	CGEO_1008	CGEO_0179	CGEO_0861	CGEO_0001	CGEO_1499	CGEO_0035	CGEO_0563
C. gracilis	ATCC 33236T	CP012196	Complete	CGRAC_1533	CGRAC_0637	CGRAC_0809	CGRAC_0993	CGRAC_0965	CGRAC_0845	CGRAC_1700	CGRAC_1005	CGRAC_0134	CGRAC_1951	CGRAC_1851	CGRAC_0807	CGRAC_1810	CGRAC_1658	CGRAC_1213	CGRAC_0994	CGRAC_0382	CGRAC_1348	CGRAC_0385	CGRAC_0384	CGRAC_1478	CGRAC_0383	CGRAC_0273	CGRAC_0376	CGRAC_1276	CGRAC_2126	CGRAC_1303	CGRAC_0080	CGRAC_0902	CGRAC_1115	CGRAC_0161	CGRAC_1862	CGRAC_1833	CGRAC_1250	CGRAC_1302	CGRAC_1660	CGRAC_1197	CGRAC_1258	CGRAC_0281	CGRAC_1190	CGRAC_0079	CGRAC_1433	CGRAC_0001	CGRAC_1865	CGRAC_0129	CGRAC_1578
C. helveticus	ATCC 51209T	CP020478	Complete	CHELV3228_1132	CHELV3228_0267	CHELV3228_0155	CHELV3228_0969	CHELV3228_0415	CHELV3228_0475	CHELV3228_1195	CHELV3228_1362	CHELV3228_1486	CHELV3228_1259	CHELV3228_0736	CHELV3228_1171	CHELV3228_1600	CHELV3228_1450	CHELV3228_1250	CHELV3228_0968	CHELV3228_0066	CHELV3228_1646	CHELV3228_0069	CHELV3228_0068	CHELV3228_1088	CHELV3228_0067	CHELV3228_1627	CHELV3228_0060	CHELV3228_0857	CHELV3228_1221	CHELV3228_1560	CHELV3228_0300	CHELV3228_1305	CHELV3228_0420	CHELV3228_1641	CHELV3228_0747	CHELV3228_1113	CHELV3228_0859	CHELV3228_1562	CHELV3228_0540	CHELV3228_0524	CHELV3228_0528	CHELV3228_0228	CHELV3228_1456	CHELV3228_0301	CHELV3228_0878	CHELV3228_0001	CHELV3228_1800	CHELV3228_1482	CHELV3228_0396
C. hepaticus	NCTC 13823T	CP031611	Complete	A2J15_000160	A2J15_005435	A2J15_004775	A2J15_003425	A2J15_004550	A2J15_001110	A2J15_002405	A2J15_001910	A2J15_006520	A2J15_005705	A2J15_007525	A2J15_003110	A2J15_007440	A2J15_001845	A2J15_002925	A2J15_003420	A2J15_005540	A2J15_000980	A2J15_005525	A2J15_005530	A2J15_002215	A2J15_005535	A2J15_006935	A2J15_005570	A2J15_000850	A2J15_000420	A2J15_004535	A2J15_005185	A2J15_003670	A2J15_002905	A2J15_004070	A2J15_007475	A2J15_007290	A2J15_000860	A2J15_004525	A2J15_001820	A2J15_002750	A2J15_002730	A2J15_005160	A2J15_002770	A2J15_005190	A2J15_002680	A2J15_005960	A2J15_003095	A2J15_006500	A2J15_000720
C. hominis	LMG 19568T	CP000776	Complete	CHAB381_0228	CHAB381_0537	CHAB381_1428	CHAB381_0295	CHAB381_0986	CHAB381_1254	CHAB381_0484	CHAB381_1074	CHAB381_0114	CHAB381_1211	CHAB381_1649	CHAB381_0852	CHAB381_0052	CHAB381_1243	CHAB381_0928	CHAB381_0296	CHAB381_0685	CHAB381_0723	CHAB381_0688	CHAB381_0687	CHAB381_0646	CHAB381_0686	CHAB381_0519	CHAB381_0679	CHAB381_0976	CHAB381_0122	CHAB381_0849	CHAB381_0017	CHAB381_1013	CHAB381_0923	CHAB381_0108	CHAB381_1638	CHAB381_0745	CHAB381_0978	CHAB381_0848	CHAB381_1215	CHAB381_0579	CHAB381_0583	CHAB381_1358	CHAB381_0572	CHAB381_0018	CHAB381_0969	CHAB381_0001	CHAB381_1538	CHAB381_1610	CHAB381_1148
C. hyointestinalis hyointestinalis	ATCC 35217T	CP053827	Complete	CHHT_1348	CHHT_0220	CHHT_0772	CHHT_0554	CHHT_1076	CHHT_0324	CHHT_1238	CHHT_0947	CHHT_1694	CHHT_1518	CHHT_0609	CHHT_1012	CHHT_1319	CHHT_1475	CHHT_0941	CHHT_0555	CHHT_1540	CHHT_0688	CHHT_1537	CHHT_1538	CHHT_1270	CHHT_1539	CHHT_0298	CHHT_1546	CHHT_0683	CHHT_0196	CHHT_0991	CHHT_1651	CHHT_0638	CHHT_0936	CHHT_1721	CHHT_0597	CHHT_0229	CHHT_0681	CHHT_0996	CHHT_1485	CHHT_0704	CHHT_0700	CHHT_0290	CHHT_0726	CHHT_1649	CHHT_1026	CHHT_0001	CHHT_1227	CHHT_1698	CHHT_0613
C. hyointestinalis lawsonii	LMG 14432T	CP053828	Complete	CHLWT_1380	CHLWT_1505	CHLWT_1038	CHLWT_1299	CHLWT_0798	CHLWT_1431	CHLWT_0539	CHLWT_0900	CHLWT_0038	CHLWT_0174	CHLWT_1246	CHLWT_0768	CHLWT_0438	CHLWT_1568	CHLWT_0906	CHLWT_1298	CHLWT_0266	CHLWT_1117	CHLWT_0269	CHLWT_0268	CHLWT_0511	CHLWT_0267	CHLWT_1451	CHLWT_0260	CHLWT_1122	CHLWT_0220	CHLWT_0779	CHLWT_1727	CHLWT_1217	CHLWT_0911	CHLWT_1784	CHLWT_1258	CHLWT_1514	CHLWT_1124	CHLWT_0774	CHLWT_1656	CHLWT_1099	CHLWT_1106	CHLWT_1460	CHLWT_1074	CHLWT_1729	CHLWT_0844	CHLWT_0001	CHLWT_0548	CHLWT_0043	CHLWT_1242
C. iguaniorum	LMG 24183T	CP009043	Complete	CIG1485E_1375	CIG1485E_0265	CIG1485E_1723	CIG1485E_1240	CIG1485E_0753	CIG1485E_1431	CIG1485E_1278	CIG1485E_0837	CIG1485E_1623	CIG1485E_1455	CIG1485E_1183	CIG1485E_0806	CIG1485E_1351	CIG1485E_0409	CIG1485E_0843	CIG1485E_1239	CIG1485E_1477	CIG1485E_1101	CIG1485E_1474	CIG1485E_1475	CIG1485E_1307	CIG1485E_1476	CIG1485E_0320	CIG1485E_1483	CIG1485E_1106	CIG1485E_0222	CIG1485E_1001	CIG1485E_1587	CIG1485E_1154	CIG1485E_0848	CIG1485E_1650	CIG1485E_1195	CIG1485E_0256	CIG1485E_1108	CIG1485E_1002	CIG1485E_0397	CIG1485E_1085	CIG1485E_1089	CIG1485E_0310	CIG1485E_1067	CIG1485E_1585	CIG1485E_0802	CIG1485E_0001	CIG1485E_1269	CIG1485E_1629	CIG1485E_1179
Candidatus C. infans	19S00001	CP049075	Complete	CINF_0049	CINF_1640	CINF_1162	CINF_0559	CINF_0815	CINF_0581	CINF_1379	CINF_0872	CINF_1090	CINF_1727	CINF_0221	CINF_1142	CINF_0485	CINF_0185	CINF_0806	CINF_0558	CINF_0267	CINF_0737	CINF_0270	CINF_0269	CINF_0194	CINF_0268	CINF_1577	CINF_0261	CINF_1352	CINF_1098	CINF_1149	CINF_0012	CINF_1312	CINF_0793	CINF_1622	CINF_0209	CINF_0097	CINF_0548	CINF_1148	CINF_0309	CINF_0538	CINF_0723	CINF_1310	CINF_1369	CINF_0014	CINF_0960	CINF_0001	CINF_1749	CINF_1446	CINF_1202
C. insulaenigrae	NCTC 12927T	CP007770	Complete	CINS_0277	CINS_0204	CINS_0267	CINS_0623	CINS_1036	CINS_1051	CINS_1154	CINS_0676	CINS_1435	CINS_0222	CINS_0558	CINS_0954	CINS_0456	CINS_0448	CINS_0505	CINS_0624	CINS_0183	CINS_1169	CINS_0186	CINS_0185	CINS_1163	CINS_0184	CINS_1347	CINS_0177	CINS_0753	CINS_1471	CINS_0690	CINS_1422	CINS_0656	CINS_0719	CINS_0055	CINS_0547	CINS_0163	CINS_0755	CINS_0689	CINS_1103	CINS_0605	CINS_0601	CINS_1354	CINS_0609	CINS_1420	CINS_0947	CINS_0001	CINS_0860	CINS_1439	CINS_0559
C. jejuni doylei	NCTC 11951T	LR134359	Complete	NCTC11951_00525	NCTC11951_01782	NCTC11951_00395	NCTC11951_00722	NCTC11951_00591	NCTC11951_01245	NCTC11951_00945	NCTC11951_01065	NCTC11951_01540	NCTC11951_01722	NCTC11951_02061	NCTC11951_00788	NCTC11951_02043	NCTC11951_01081	NCTC11951_00817	NCTC11951_00723	NCTC11951_01758	NCTC11951_01273	NCTC11951_01761	NCTC11951_01760	NCTC11951_00986	NCTC11951_01759	NCTC11951_01918	NCTC11951_01752	NCTC11951_00063	NCTC11951_00332	NCTC11951_00598	NCTC11951_01844	NCTC11951_00672	NCTC11951_00822	NCTC11951_01435	NCTC11951_02050	NCTC11951_02012	NCTC11951_00061	NCTC11951_00600	NCTC11951_01086	NCTC11951_00858	NCTC11951_00862	NCTC11951_01849	NCTC11951_00854	NCTC11951_01843	NCTC11951_00874	NCTC11951_01642	NCTC11951_00790	NCTC11951_01544	NCTC11951_00094
C. jejuni jejuni	NCTC 11351T	LN831025	Complete	ERS445056_00440	ERS445056_00132	ERS445056_01525	ERS445056_00624	ERS445056_00495	ERS445056_01284	ERS445056_00868	ERS445056_00995	ERS445056_01762	ERS445056_00068	ERS445056_00399	ERS445056_00698	ERS445056_00381	ERS445056_01128	ERS445056_00746	ERS445056_00625	ERS445056_00109	ERS445056_01312	ERS445056_00112	ERS445056_00111	ERS445056_00908	ERS445056_00110	ERS445056_00264	ERS445056_00103	ERS445056_01337	ERS445056_01457	ERS445056_00498	ERS445056_00192	ERS445056_00577	ERS445056_00751	ERS445056_01651	ERS445056_00388	ERS445056_00351	ERS445056_01335	ERS445056_00500	ERS445056_01133	ERS445056_00786	ERS445056_00790	ERS445056_00197	ERS445056_00782	ERS445056_00191	ERS445056_00802	ERS445056_00001	ERS445056_00700	ERS445056_01766	ERS445056_01370
C. lanienae	NCTC 13004T	CP015578	Complete	CLAN_1171	CLAN_0334	CLAN_0840	CLAN_1058	CLAN_0416	CLAN_0245	CLAN_0613	CLAN_0785	CLAN_0460	CLAN_1256	CLAN_0709	CLAN_0692	CLAN_0475	CLAN_0363	CLAN_0682	CLAN_1057	CLAN_1221	CLAN_0907	CLAN_1218	CLAN_1219	CLAN_1113	CLAN_1220	CLAN_0202	CLAN_1227	CLAN_0912	CLAN_1386	CLAN_0860	CLAN_0097	CLAN_0870	CLAN_0687	CLAN_0034	CLAN_0697	CLAN_1359	CLAN_0914	CLAN_0861	CLAN_1518	CLAN_0889	CLAN_0895	CLAN_1342	CLAN_0663	CLAN_0099	CLAN_0921	CLAN_0001	CLAN_1586	CLAN_0456	CLAN_0713
C. lari concheus	LMG 21009T	CP043426	Complete	CLCT_0287	CLCT_0210	CLCT_0269	CLCT_0660	CLCT_1026	CLCT_1041	CLCT_1155	CLCT_0711	CLCT_1435	CLCT_0227	CLCT_0495	CLCT_0944	CLCT_0540	CLCT_0532	CLCT_0589	CLCT_0661	CLCT_0189	CLCT_1171	CLCT_0192	CLCT_0191	CLCT_1164	CLCT_0190	CLCT_1349	CLCT_0183	CLCT_0795	CLCT_1481	CLCT_0726	CLCT_1421	CLCT_0688	CLCT_0760	CLCT_0052	CLCT_0484	CLCT_0169	CLCT_0797	CLCT_0725	CLCT_1097	CLCT_0642	CLCT_0638	CLCT_1356	CLCT_0646	CLCT_1419	CLCT_0933	CLCT_0001	CLCT_0843	CLCT_1439	CLCT_0496
C. lari lari	LMG 8846T	CP053830	Complete	CLLT_0288	CLLT_0215	CLLT_0271	CLLT_0712	CLLT_1075	CLLT_1091	CLLT_1197	CLLT_0760	CLLT_1486	CLLT_0232	CLLT_0494	CLLT_0994	CLLT_0538	CLLT_0529	CLLT_0588	CLLT_0713	CLLT_0194	CLLT_1213	CLLT_0197	CLLT_0196	CLLT_1206	CLLT_0195	CLLT_1397	CLLT_0188	CLLT_0843	CLLT_1531	CLLT_0775	CLLT_1472	CLLT_0740	CLLT_0808	CLLT_0054	CLLT_0483	CLLT_0176	CLLT_0845	CLLT_0774	CLLT_1146	CLLT_0694	CLLT_0690	CLLT_1404	CLLT_0698	CLLT_1470	CLLT_0983	CLLT_0001	CLLT_0896	CLLT_1490	CLLT_0495
C. magnus	CCUG 76865T	JAQSLK010000000	Draft	PTQ34_02675	PTQ34_04665	PTQ34_01870	PTQ34_03600	PTQ34_02130	PTQ34_02575	PTQ34_08415	PTQ34_00450	PTQ34_04795	PTQ34_07575	PTQ34_03590	PTQ34_05525	PTQ34_00755	PTQ34_02955	PTQ34_02395	PTQ34_03595	PTQ34_06900	PTQ34_01995	PTQ34_06885	PTQ34_06890	PTQ34_02085	PTQ34_06895	PTQ34_07695	PTQ34_06930	PTQ34_01415	PTQ34_05905	PTQ34_00695	PTQ34_07915	PTQ34_05125	PTQ34_01725	PTQ34_04745	PTQ34_03530	PTQ34_07365	PTQ34_01350	PTQ34_00700	PTQ34_07340	PTQ34_01245	PTQ34_00370	PTQ34_05845	PTQ34_02095	PTQ34_07925	PTQ34_00920	PTQ34_06265	PTQ34_05540	PTQ34_06125	PTQ34_06420
C. majalis	LMG 7974T	GCF_905120465.1	Draft	LQU93_RS04900	LQU93_RS08635	LQU93_RS05560	LQU93_RS00895	LQU93_RS02310	LQU93_RS08540	LQU93_RS01500	LQU93_RS08730	LQU93_RS00595	LQU93_RS03570	LQU93_RS07515	LQU93_RS02760	LQU93_RS00720	LQU93_RS01815	LQU93_RS03075	LQU93_RS00900	LQU93_RS02395	LQU93_RS05330	LQU93_RS02380	LQU93_RS02385	LQU93_RS07440	LQU93_RS02390	LQU93_RS06290	LQU93_RS02425	LQU93_RS00235	LQU93_RS06495	LQU93_RS09105	LQU93_RS04135	LQU93_RS00385	LQU93_RS03045	LQU93_RS09520	LQU93_RS07575	LQU93_RS02475	LQU93_RS00105	LQU93_RS09100	LQU93_RS07505	LQU93_RS00505	LQU93_RS00525	LQU93_RS04585	LQU93_RS00485	LQU93_RS04125	LQU93_RS07110	LQU93_RS05810	LQU93_RS07035	LQU93_RS00575	LQU93_RS00755
C. massiliensis	CECT 30263T	GCF_014253065.1	Draft	H7R39_RS11015	H7R39_RS03165	H7R39_RS09630	H7R39_RS06645	H7R39_RS07190	H7R39_RS10785	H7R39_RS01135	H7R39_RS08980	H7R39_RS05520	H7R39_RS06400	H7R39_RS00895	H7R39_RS09190	H7R39_RS10270	H7R39_RS03075	H7R39_RS08475	H7R39_RS06650	H7R39_RS03265	H7R39_RS09240	H7R39_RS03250	H7R39_RS03255	H7R39_RS01055	H7R39_RS03260	H7R39_RS04300	H7R39_RS03295	H7R39_RS07740	H7R39_RS06200	H7R39_RS08540	H7R39_RS04550	H7R39_RS07405	H7R39_RS08455	H7R39_RS04990	H7R39_RS00835	H7R39_RS03525	H7R39_RS07730	H7R39_RS08545	H7R39_RS03050	H7R39_RS08680	H7R39_RS08700	H7R39_RS03945	H7R39_RS08640	H7R39_RS04540	H7R39_RS08215	H7R39_RS05275	H7R39_RS01200	H7R39_RS05540	H7R39_RS00925
C. mucosalis	ATCC 43264T	CP053831	Complete	CMCT_1569	CMCT_1449	CMCT_0665	CMCT_0537	CMCT_1265	CMCT_1605	CMCT_1162	CMCT_0816	CMCT_1619	CMCT_1378	CMCT_0503	CMCT_0917	CMCT_1345	CMCT_0418	CMCT_0826	CMCT_0538	CMCT_1414	CMCT_0860	CMCT_1417	CMCT_1416	CMCT_0593	CMCT_1415	CMCT_0122	CMCT_1408	CMCT_0643	CMCT_0221	CMCT_0940	CMCT_1546	CMCT_0962	CMCT_0865	CMCT_0052	CMCT_0491	CMCT_1512	CMCT_0652	CMCT_0941	CMCT_0413	CMCT_0884	CMCT_0880	CMCT_0130	CMCT_0888	CMCT_1548	CMCT_0762	CMCT_0001	CMCT_1349	CMCT_1615	CMCT_0429
C. novaezeelandiae	W441b	CP076657	Complete	CNZW441b_0481	CNZW441b_1453	CNZW441b_1289	CNZW441b_0881	CNZW441b_1068	CNZW441b_0552	CNZW441b_0263	CNZW441b_0823	CNZW441b_0450	CNZW441b_0061	CNZW441b_0433	CNZW441b_0626	CNZW441b_0458	CNZW441b_0796	CNZW441b_0937	CNZW441b_0880	CNZW441b_0115	CNZW441b_1176	CNZW441b_0112	CNZW441b_0113	CNZW441b_0255	CNZW441b_0114	CNZW441b_0323	CNZW441b_0121	CNZW441b_0507	CNZW441b_1274	CNZW441b_1161	CNZW441b_0729	CNZW441b_0854	CNZW441b_0933	CNZW441b_0303	CNZW441b_0423	CNZW441b_1329	CNZW441b_0509	CNZW441b_1162	CNZW441b_0801	CNZW441b_0704	CNZW441b_0708	CNZW441b_0237	CNZW441b_0700	CNZW441b_0730	CNZW441b_0567	CNZW441b_0001	CNZW441b_0670	CNZW441b_0446	CNZW441b_1189
C. ornithocola	LMG 29815T	CP053848	Complete	CORN_0296	CORN_0216	CORN_0278	CORN_0730	CORN_1139	CORN_1157	CORN_1264	CORN_0786	CORN_1567	CORN_0233	CORN_0509	CORN_1056	CORN_0557	CORN_0549	CORN_0605	CORN_0731	CORN_0195	CORN_1280	CORN_0198	CORN_0197	CORN_1273	CORN_0196	CORN_1482	CORN_0189	CORN_0877	CORN_1617	CORN_0801	CORN_1552	CORN_0761	CORN_0842	CORN_0057	CORN_0498	CORN_0180	CORN_0879	CORN_0800	CORN_1214	CORN_0712	CORN_0708	CORN_1489	CORN_0716	CORN_1550	CORN_1044	CORN_0001	CORN_0954	CORN_1571	CORN_0510
C. peloridis	LMG 23910T	CP007766	Complete	CPEL_0299	CPEL_0216	CPEL_0282	CPEL_0715	CPEL_1176	CPEL_1191	CPEL_1307	CPEL_0765	CPEL_1592	CPEL_0233	CPEL_0594	CPEL_1093	CPEL_0489	CPEL_0481	CPEL_0538	CPEL_0716	CPEL_0195	CPEL_1323	CPEL_0198	CPEL_0197	CPEL_1316	CPEL_0196	CPEL_1505	CPEL_0189	CPEL_0850	CPEL_1635	CPEL_0780	CPEL_1578	CPEL_0744	CPEL_0815	CPEL_0054	CPEL_0583	CPEL_0180	CPEL_0852	CPEL_0779	CPEL_1251	CPEL_0697	CPEL_0693	CPEL_1512	CPEL_0701	CPEL_1576	CPEL_1080	CPEL_0001	CPEL_0993	CPEL_1596	CPEL_0595
C. pinnipediorum caledonicus	LMG 29473T	CP017018	Complete	CPIN18020_0143	CPIN18020_1195	CPIN18020_0462	CPIN18020_0154	CPIN18020_0409	CPIN18020_0561	CPIN18020_0783	CPIN18020_0724	CPIN18020_1688	CPIN18020_1138	CPIN18020_1586	CPIN18020_1169	CPIN18020_0070	CPIN18020_0835	CPIN18020_0737	CPIN18020_0153	CPIN18020_1212	CPIN18020_0709	CPIN18020_1209	CPIN18020_1210	CPIN18020_1221	CPIN18020_1211	CPIN18020_1529	CPIN18020_1218	CPIN18020_0845	CPIN18020_0122	CPIN18020_0818	CPIN18020_0059	CPIN18020_1119	CPIN18020_0741	CPIN18020_0460	CPIN18020_1598	CPIN18020_0620	CPIN18020_1107	CPIN18020_0819	CPIN18020_1434	CPIN18020_0631	CPIN18020_0635	CPIN18020_1676	CPIN18020_0627	CPIN18020_0061	CPIN18020_1030	CPIN18020_0001	CPIN18020_0848	CPIN18020_1684	CPIN18020_0574
C. pinnipediorum pinnipediorum	LMG 29472T	CP012546	Complete	CPIN17260_0178	CPIN17260_1305	CPIN17260_0383	CPIN17260_0189	CPIN17260_0329	CPIN17260_0531	CPIN17260_0769	CPIN17260_0711	CPIN17260_1795	CPIN17260_1248	CPIN17260_1700	CPIN17260_1279	CPIN17260_0112	CPIN17260_0821	CPIN17260_0724	CPIN17260_0188	CPIN17260_1322	CPIN17260_0696	CPIN17260_1319	CPIN17260_1320	CPIN17260_1331	CPIN17260_1321	CPIN17260_1640	CPIN17260_1328	CPIN17260_0830	CPIN17260_0157	CPIN17260_0804	CPIN17260_0090	CPIN17260_1229	CPIN17260_0728	CPIN17260_0381	CPIN17260_1712	CPIN17260_0592	CPIN17260_1217	CPIN17260_0805	CPIN17260_1547	CPIN17260_0603	CPIN17260_0607	CPIN17260_1783	CPIN17260_0599	CPIN17260_0092	CPIN17260_1138	CPIN17260_0001	CPIN17260_0833	CPIN17260_1791	CPIN17260_0544
C. portucalensis	LMG 31504T	VWSJ01000001.1	Draft	F1B92_04665	F1B92_05640	F1B92_05820	F1B92_02165	F1B92_07840	F1B92_04040	F1B92_02535	F1B92_03715	F1B92_03310	F1B92_08255	F1B92_00195	F1B92_07940	F1B92_03090	F1B92_00985	F1B92_06530	F1B92_02170	F1B92_05565	F1B92_07965	F1B92_05580	F1B92_05575	F1B92_05430	F1B92_05570	F1B92_00445	F1B92_05535	F1B92_02120	F1B92_01735	F1B92_07450	F1B92_00885	F1B92_07345	F1B92_06555	F1B92_08220	F1B92_00140	F1B92_02960	F1B92_02125	F1B92_07455	F1B92_00995	F1B92_06400	F1B92_06385	F1B92_00490	F1B92_06415	F1B92_00880	F1B92_07790	F1B92_03430	F1B92_05120	F1B92_03330	F1B92_01030
C. rectus	ATCC 33238T	CP012543	Complete	CRECT_1794	CRECT_1973	CRECT_0848	CRECT_1592	CRECT_1484	CRECT_1765	CRECT_0549	CRECT_1244	CRECT_2189	CRECT_0252	CRECT_0455	CRECT_1286	CRECT_1655	CRECT_1937	CRECT_1133	CRECT_1591	CRECT_1993	CRECT_1369	CRECT_1990	CRECT_1991	CRECT_0490	CRECT_1992	CRECT_2213	CRECT_1999	CRECT_1001	CRECT_0211	CRECT_1167	CRECT_2275	CRECT_0928	CRECT_1129	CRECT_2346	CRECT_0443	CRECT_2053	CRECT_0998	CRECT_1168	CRECT_1943	CRECT_1193	CRECT_1197	CRECT_2144	CRECT_1185	CRECT_2273	CRECT_0837	CRECT_0001	CRECT_0562	CRECT_2193	CRECT_0460
C. showae	ATCC 51146T	CP012544	Complete	CSHOW_1641	CSHOW_0377	CSHOW_1060	CSHOW_0632	CSHOW_0731	CSHOW_1601	CSHOW_0582	CSHOW_0904	CSHOW_1991	CSHOW_0396	CSHOW_0537	CSHOW_1094	CSHOW_1498	CSHOW_0413	CSHOW_1006	CSHOW_0633	CSHOW_0357	CSHOW_1106	CSHOW_0360	CSHOW_0359	CSHOW_0563	CSHOW_0358	CSHOW_0174	CSHOW_0351	CSHOW_1146	CSHOW_1866	CSHOW_0993	CSHOW_0133	CSHOW_0777	CSHOW_1010	CSHOW_0057	CSHOW_0525	CSHOW_0299	CSHOW_1148	CSHOW_0992	CSHOW_0418	CSHOW_0961	CSHOW_0957	CSHOW_0203	CSHOW_0969	CSHOW_0135	CSHOW_0882	CSHOW_0001	CSHOW_0593	CSHOW_1995	CSHOW_0543
C. sputorum fecalis	LMG 8532	CP019683	Complete	CSF_1351	CSF_0017	CSF_1165	CSF_1429	CSF_1551	CSF_0486	CSF_0329	CSF_0230	CSF_0254	CSF_0563	CSF_0646	CSF_0042	CSF_0076	CSF_1659	CSF_1139	CSF_1428	CSF_1683	CSF_0035	CSF_1680	CSF_1681	CSF_0722	CSF_1682	CSF_0160	CSF_1689	CSF_0779	CSF_1489	CSF_0662	CSF_0317	CSF_0445	CSF_1133	CSF_0108	CSF_0658	CSF_0277	CSF_0584	CSF_0663	CSF_1654	CSF_1167	CSF_1171	CSF_1422	CSF_0024	CSF_0319	CSF_0786	CSF_0001	CSF_0346	CSF_0262	CSF_0588
C. sputorum paraureolyticus	LMG 17589	CP019684	Complete	CSPARA_1321	CSPARA_0017	CSPARA_1137	CSPARA_1399	CSPARA_1520	CSPARA_0484	CSPARA_0319	CSPARA_0223	CSPARA_0244	CSPARA_0569	CSPARA_0652	CSPARA_0042	CSPARA_0074	CSPARA_1625	CSPARA_1126	CSPARA_1398	CSPARA_1654	CSPARA_0035	CSPARA_1651	CSPARA_1652	CSPARA_0729	CSPARA_1653	CSPARA_0157	CSPARA_1660	CSPARA_0776	CSPARA_1459	CSPARA_0668	CSPARA_0307	CSPARA_0435	CSPARA_1120	CSPARA_0105	CSPARA_0664	CSPARA_0267	CSPARA_0590	CSPARA_0669	CSPARA_1620	CSPARA_1139	CSPARA_1143	CSPARA_1392	CSPARA_0024	CSPARA_0309	CSPARA_0783	CSPARA_0001	CSPARA_0336	CSPARA_0253	CSPARA_0594
C. sputorum sputorum	LMG 7795T	CP043427	Complete	CSPT_1294	CSPT_0017	CSPT_1125	CSPT_1373	CSPT_1494	CSPT_0480	CSPT_0322	CSPT_0221	CSPT_0245	CSPT_0557	CSPT_0637	CSPT_0039	CSPT_0070	CSPT_1620	CSPT_1117	CSPT_1372	CSPT_1659	CSPT_0032	CSPT_1656	CSPT_1657	CSPT_0714	CSPT_1658	CSPT_0154	CSPT_1665	CSPT_0770	CSPT_1431	CSPT_0653	CSPT_0269	CSPT_0439	CSPT_1111	CSPT_0102	CSPT_0649	CSPT_0308	CSPT_0578	CSPT_0654	CSPT_1615	CSPT_1127	CSPT_1131	CSPT_1366	CSPT_0024	CSPT_0267	CSPT_0777	CSPT_0001	CSPT_0339	CSPT_0254	CSPT_0582
C. subantarcticus	LMG 24377T	CP007773	Complete	CSUB8523_0301	CSUB8523_0215	CSUB8523_0283	CSUB8523_0776	CSUB8523_1343	CSUB8523_1358	CSUB8523_1474	CSUB8523_0832	CSUB8523_1798	CSUB8523_0233	CSUB8523_0513	CSUB8523_1260	CSUB8523_0558	CSUB8523_0550	CSUB8523_0608	CSUB8523_0777	CSUB8523_0194	CSUB8523_1490	CSUB8523_0197	CSUB8523_0196	CSUB8523_1483	CSUB8523_0195	CSUB8523_1689	CSUB8523_0188	CSUB8523_0916	CSUB8523_1848	CSUB8523_0847	CSUB8523_1784	CSUB8523_0809	CSUB8523_0879	CSUB8523_0057	CSUB8523_0502	CSUB8523_0179	CSUB8523_0918	CSUB8523_0846	CSUB8523_1414	CSUB8523_0758	CSUB8523_0754	CSUB8523_1696	CSUB8523_0762	CSUB8523_1782	CSUB8523_1252	CSUB8523_0001	CSUB8523_1158	CSUB8523_1802	CSUB8523_0514
C. suis	LMG 8286T	GCF_905120475.1	Draft	LQV35_RS05235	LQV35_RS00795	LQV35_RS02275	LQV35_RS01280	LQV35_RS01710	LQV35_RS07165	LQV35_RS04700	LQV35_RS02730	LQV35_RS04830	LQV35_RS06355	LQV35_RS06975	LQV35_RS03760	LQV35_RS06260	LQV35_RS06560	LQV35_RS03165	LQV35_RS01285	LQV35_RS00970	LQV35_RS03280	LQV35_RS00955	LQV35_RS00960	LQV35_RS08265	LQV35_RS00965	LQV35_RS04845	LQV35_RS01000	LQV35_RS02180	LQV35_RS07245	LQV35_RS03655	LQV35_RS05110	LQV35_RS08030	LQV35_RS03560	LQV35_RS03305	LQV35_RS05775	LQV35_RS06915	LQV35_RS00425	LQV35_RS02205	LQV35_RS06535	LQV35_RS03390	LQV35_RS03370	LQV35_RS04895	LQV35_RS03410	LQV35_RS05120	LQV35_RS02620	LQV35_RS05850	LQV35_RS06280	LQV35_RS04810	LQV35_RS06620
C. taeniopygiae	LMG 30935T	NXLY00000000	Draft	CQA75_06940	CQA75_04775	CQA75_04095	CQA75_06510	CQA75_02945	CQA75_02635	CQA75_07160	CQA75_06850	CQA75_00575	CQA75_00830	CQA75_01105	CQA75_07975	CQA75_01195	CQA75_01875	CQA75_06800	CQA75_06505	CQA75_05550	CQA75_02755	CQA75_05565	CQA75_05560	CQA75_07305	CQA75_05555	CQA75_01760	CQA75_05520	CQA75_05250	CQA75_03845	CQA75_02930	CQA75_05810	CQA75_05065	CQA75_06780	CQA75_00300	CQA75_01160	CQA75_01350	CQA75_05260	CQA75_02920	CQA75_01900	CQA75_03565	CQA75_03545	CQA75_06250	CQA75_03585	CQA75_05805	CQA75_03465	CQA75_04650	CQA75_07990	CQA75_00595	CQA75_07695
C. upsaliensis	CCUG 14913T	OU701461	Complete	CU14913_000973	CU14913_001418	CU14913_001554	CU14913_000866	CU14913_000385	CU14913_001223	CU14913_000985	CU14913_000546	CU14913_000304	CU14913_000618	CU14913_001056	CU14913_000948	CU14913_000238	CU14913_000459	CU14913_000628	CU14913_000865	CU14913_001625	CU14913_000195	CU14913_001622	CU14913_001623	CU14913_000721	CU14913_001624	CU14913_000219	CU14913_001631	CU14913_000762	CU14913_001012	CU14913_000276	CU14913_001510	CU14913_000573	CU14913_000390	CU14913_001479	CU14913_001045	CU14913_000696	CU14913_000764	CU14913_000274	CU14913_001159	CU14913_001176	CU14913_001172	CU14913_001390	CU14913_000453	CU14913_001509	CU14913_000783	CU14913_000001	CU14913_000037	CU14913_000300	CU14913_001258
C. ureolyticus	LMG 6451T	CP053832	Complete	CURT_0158	CURT_0585	CURT_0427	CURT_0764	CURT_0616	CURT_1418	CURT_0374	CURT_0890	CURT_1687	CURT_0273	CURT_1526	CURT_1028	CURT_1470	CURT_1125	CURT_0647	CURT_0765	CURT_0570	CURT_1175	CURT_0573	CURT_0572	CURT_0356	CURT_0571	CURT_0074	CURT_0564	CURT_1250	CURT_1542	CURT_1017	CURT_1729	CURT_0928	CURT_0652	CURT_0067	CURT_1515	CURT_1550	CURT_1251	CURT_1018	CURT_0282	CURT_1006	CURT_1010	CURT_1788	CURT_0999	CURT_1730	CURT_0819	CURT_0001	CURT_1448	CURT_1683	CURT_0311
C. volucris	LMG 24380T	CP043428	Complete	CVOLT_0285	CVOLT_0208	CVOLT_0268	CVOLT_0647	CVOLT_1052	CVOLT_1067	CVOLT_1176	CVOLT_0695	CVOLT_1484	CVOLT_0225	CVOLT_0578	CVOLT_0970	CVOLT_0471	CVOLT_0463	CVOLT_0521	CVOLT_0648	CVOLT_0187	CVOLT_1192	CVOLT_0190	CVOLT_0189	CVOLT_1185	CVOLT_0188	CVOLT_1395	CVOLT_0181	CVOLT_0776	CVOLT_1526	CVOLT_0708	CVOLT_1470	CVOLT_0675	CVOLT_0741	CVOLT_0053	CVOLT_0567	CVOLT_0167	CVOLT_0778	CVOLT_0707	CVOLT_1124	CVOLT_0629	CVOLT_0625	CVOLT_1402	CVOLT_0633	CVOLT_1468	CVOLT_0960	CVOLT_0001	CVOLT_0871	CVOLT_1488	CVOLT_0579
C. vulpis	LMG 30110T	CP041617	Complete	CVULP_0663	CVULP_0252	CVULP_1546	CVULP_0755	CVULP_1267	CVULP_0430	CVULP_0651	CVULP_1109	CVULP_1325	CVULP_1037	CVULP_0582	CVULP_0688	CVULP_1390	CVULP_1196	CVULP_1028	CVULP_0756	CVULP_1616	CVULP_0192	CVULP_1613	CVULP_1614	CVULP_0940	CVULP_1615	CVULP_1467	CVULP_1622	CVULP_0900	CVULP_0625	CVULP_1352	CVULP_1493	CVULP_1083	CVULP_1262	CVULP_0197	CVULP_0593	CVULP_0965	CVULP_0898	CVULP_1354	CVULP_0478	CVULP_0462	CVULP_0466	CVULP_0284	CVULP_1202	CVULP_1492	CVULP_0878	CVULP_0001	CVULP_0039	CVULP_1329	CVULP_0400
H. pylori	ATCC 43504T	AP017632	Complete	HPATCC43504_00754	HPATCC43504_01143	HPATCC43504_01005	HPATCC43504_00812	HPATCC43504_00555	HPATCC43504_01424	HPATCC43504_01206	HPATCC43504_01461	HPATCC43504_00860	HPATCC43504_01333	HPATCC43504_00546	HPATCC43504_00327	HPATCC43504_00352	HPATCC43504_00607	HPATCC43504_00870	HPATCC43504_00811	HPATCC43504_00664	HPATCC43504_01025	HPATCC43504_00667	HPATCC43504_00666	HPATCC43504_00585	HPATCC43504_00665	HPATCC43504_00329	HPATCC43504_00658	HPATCC43504_01319	HPATCC43504_00440	HPATCC43504_01480	HPATCC43504_00991	HPATCC43504_01219	HPATCC43504_00056	HPATCC43504_01028	HPATCC43504_01054	HPATCC43504_01338	HPATCC43504_00359	HPATCC43504_01527	HPATCC43504_00058	HPATCC43504_01075	HPATCC43504_01309	HPATCC43504_00701	HPATCC43504_00937	HPATCC43504_00990	HPATCC43504_01037	HPATCC43504_00001	HPATCC43504_00071	HPATCC43504_00207	HPATCC43504_00461
				*****: loci not in original annotation but extracted from chromosomal sequences.
[truncated: 284 more columns]
